# Supplementary material for: A Normative Model Representing Autistic Individuals Amidst Autism Spectrum Phenotypic Heterogeneity
Source: Brain Sci. 2024 Dec 14;14(12):1254. doi: 10.3390/brainsci14121254 (PMC11674926; doi:10.3390/brainsci14121254)
Supplement: Supplementary file 1 [file brainsci-14-01254-s001.zip]

Archive with 1 entries (1 files):
- brainsci-3355736-supplementary.pdf
